# Supplementary material for: Introduction of a penicillin allergy de-labelling program with direct oral challenge and its effects on utilization of beta-lactam antimicrobials: a multicenter retrospective parallel cohort study
Source: Allergy Asthma Clin Immunol. 2024 Mar 5;20:20. doi: 10.1186/s13223-024-00877-9 (PMC10913637; doi:10.1186/s13223-024-00877-9)
Supplement: Supplementary file 3 — Additional file 3: Table S1. Baseline characteristics of intervention and non-intervention groups. [file 13223_2024_877_MOESM3_ESM.xlsx]

## Sheet: Tables
Supplemental Table 1. Baseline characteristics of intervention and non-intervention groups
	Intervention		Non-Intervention
Sex
Female	125 (71.8%)		75 (75.0%)
Male	49 (28.2%)		25 (25.0%)
Age
Mean (SD)	59.8 (20.8)		61.2 (18.1%)
Charlson score
Mean (SD)	1.38 (2.21)		1.47 (2.17)
Admitting service
Medical	87 (50.0%)		107 (55.2%)
Surgical	87 (50.0%)		87 (44.8%)
Number of other allergies
Mean (SD)	1.33 (1.80)		1.59 (2.22)
Antibiotics used 6 months prior to admission
Antibiotics Used	26 (14.9%)		40 (20.6%)
No Antibiotics Used	148 (85.1%)		154 (79.4%)
